# Supplementary material for: Engagement of the CXCL12–CXCR4 Axis in the Interaction of Endothelial Progenitor Cell and Smooth Muscle Cell to Promote Phenotype Control and Guard Vascular Homeostasis
Source: Int J Mol Sci. 2022 Jan 14;23(2):867. doi: 10.3390/ijms23020867 (PMC8776104; doi:10.3390/ijms23020867)
Supplement: Supplementary file 1 [file ijms-23-00867-s001.zip]

Archive with 1 entries (1 files):
- ijms-1504888-supplementary.pdf
